# Supplementary material for: Bone Health in Former Artistic Gymnasts Aged 45 Years and Over: Case–Control Comparison with Controls and Reference Populations
Source: Int J Environ Res Public Health. 2026 Jan 27;23(2):159. doi: 10.3390/ijerph23020159 (PMC12941258; doi:10.3390/ijerph23020159)
Supplement: Supplementary file 1 [file ijerph-23-00159-s001.zip]

Archive with 1 entries (1 files):
- ijerph-4058381-supplementary.pdf
